# Supplementary material for: Systematic Review on Individualized Versus Standardized Parenteral Nutrition in Preterm Infants
Source: Nutrients. 2023 Feb 28;15(5):1224. doi: 10.3390/nu15051224 (PMC10005430; doi:10.3390/nu15051224)
Supplement: Supplementary file 1 [file nutrients-15-01224-s001.zip]

Archive with 2 entries (2 files):
- Suppl 1.pdf
- Suppl 2.pdf
